# Supplementary material for: Vertical Transmission of SARS-CoV-2: A Systematic Review of Systematic Reviews
Source: Viruses. 2021 Sep 20;13(9):1877. doi: 10.3390/v13091877 (PMC8471858; doi:10.3390/v13091877)
Supplement: Supplementary file 1 [file viruses-13-01877-s001.zip]

Archive with 1 entries (1 files):
- viruses-1369611-supplementary.pdf
